# Supplementary material for: Estimating the number of livebirths to Hepatitis C seropositive women in England in 2013 and 2018 using Bayesian modelling
Source: PLoS One. 2022 Nov 21;17(11):e0274389. doi: 10.1371/journal.pone.0274389 (PMC9678281; doi:10.1371/journal.pone.0274389)
Supplement: S1 Data — (CSV) [file pone.0274389.s006.csv]

number_births_HCV	number_births	is_25_to_29	is_30_to_34	is_35_and_over	is_Rest_of_EU	is_Other
0	2505	0	0	0	0	0
0	3223	1	0	0	0	0
1	4065	0	1	0	0	0
2	2947	0	0	1	0	0
1	481	0	0	0	1	0
5	991	1	0	0	1	0
2	1110	0	1	0	1	0
1	653	0	0	1	1	0
0	1117	0	0	0	0	1
3	2495	1	0	0	0	1
5	2909	0	1	0	0	1
5	2103	0	0	1	0	1
