# Supplementary material for: Estimating the number of livebirths to Hepatitis C seropositive women in England in 2013 and 2018 using Bayesian modelling
Source: PLoS One. 2022 Nov 21;17(11):e0274389. doi: 10.1371/journal.pone.0274389 (PMC9678281; doi:10.1371/journal.pone.0274389)
Supplement: S2 Data — (R) [file pone.0274389.s007.R]

#######################################
#
# Stan code to perform inference about the logistic regression model
# used in Dema, Stander, Cortina-Borja, Thorne and Bailey
# using data in the file HCV_data_in_tabular_form.csv
#
# These data are in tabular form
#
#######################################
#
# R packages
#
library(tidyverse)
#
library(rstan)
#
# Suggested rstan options
#
options(mc.cores = parallel::detectCores())
#
rstan_options(auto_write = TRUE)
#
#######################################
#
# ****** Set a working directory ******
#
# ****** YOURS WILL BE DIFFERENT ******
#
setwd("<put working directory here>")
#
#######################################
#
# ****** Read in the data ******
#
HCV_data <- read_csv("HCV_data_in_tabular_form.csv")
#
HCV_data
#
#######################################
#
# ****** Stan code ******
#
# The following code is written 
# to a file logistic_regression_model.stan (in the working directory)
# and this file is later compiled and executed
#
write("// Stan code for binary logistic regression using tabulated data
//
      data {
      int <lower = 0> N; // Number of cells in the table (rows in data frame)
      int <lower = 0> y[N]; // Response variable (number of births to HCV-seropositive women)
      int <lower = 0> n[N]; // Number of births
      vector[N] x_1; // Explanatory variable - Is Age Group `25 to 29 years`?
      vector[N] x_2; // Explanatory variable - Is Age Group `30 to 34 years`?
      vector[N] x_3; // Explanatory variable - Is Age Group `35 years and over`?
      vector[N] x_4; // Explanatory variable - Is Maternal Region of Birth `Rest of EU`?
      vector[N] x_5; // Explanatory variable - Is Maternal Region of Birth `Other`?
      } // End of data
      //
      //
      parameters { // Of logistic regression model
      real beta_0;
      real beta_1;
      real beta_2;
      real beta_3;
      real beta_4;
      real beta_5;
      } // End of parameters
      //
      //
      model {
      vector[N] eta; // Linear predictor
      //
      // Prior on beta_0
      //
      beta_0 ~ student_t(7, 0, 5); //  t-distribution prior on beta_0: nu, mu, sigma
      //
      // Prior on beta_1
      //
      beta_1 ~ student_t(7, 0, 5); //  t-distribution prior on beta_1: nu, mu, sigma
      //
      // Prior on beta_2
      //
      beta_2 ~ student_t(7, 0, 5); //  t-distribution prior on beta_2: nu, mu, sigma
      //
      // Prior on beta_3
      //
      beta_3 ~ student_t(7, 0, 5); //  t-distribution prior on beta_3: nu, mu, sigma
      //
      // Prior on beta_4
      //
      beta_4 ~ student_t(7, 0, 5); //  t-distribution prior on beta_4: nu, mu, sigma
      //
      // Prior on beta_5
      //
      beta_5 ~ student_t(7, 0, 5); //  t-distribution prior on beta_5: nu, mu, sigma
      //
      // Vectorized definition of eta
      //
      eta = beta_0 + beta_1 * x_1 + beta_2 * x_2 + beta_3 * x_3 + beta_4 * x_4 + beta_5 * x_5;
      //
      // Distribution of y
      //
      y ~ binomial_logit(n, eta); // Parameters expressed on scale of linear predictor
      //
      } // End of model
      //
      //
      // We can work with useful quantities such as the log-likelihood contribution from each data point
      generated quantities {
      //
      vector[N] log_lik; // Store the log-likelihood contribution from each data point
      //
      for (i in 1:N) {
      //
        log_lik[i] = binomial_logit_lpmf(y[i] | n[i], beta_0 + beta_1 * x_1[i] + beta_2 * x_2[i] + beta_3 * x_3[i] + beta_4 * x_4[i] + beta_5 * x_5[i]); 
      //
      // Using the built-in fuction binomial_logit_lpmf
      }
      //
      } // End of generated quantities
      //
      //
      // ****** End of Stan code ******",
      file = "logistic_regression_model.stan") 
#
# Stan code is now written to a file logistic_regression_model.stan (in the working directory)
#
#######################################
#
# ****** Prepare the data for Stan ******
#
HCV_Data_for_Stan <- with(HCV_data,
                          list(N = length(number_births_HCV),
                               y = number_births_HCV,
                               n = number_births,
                               x_1 = is_25_to_29,
                               x_2 = is_30_to_34,
                               x_3 = is_35_and_over,
                               x_4 = is_Rest_of_EU,
                               x_5 = is_Other))
#
#######################################
#
# ****** Use Stan to perform inference ******
# ****** about the parameters of the logistic regression model ******
#
# Total number of MCMC iterations
#
N <- 50000
#
# Burn-in
#
B <- N / 2
#
Bayesian_logistic_regression <- stan(file = "logistic_regression_model.stan", 
                                                    data = HCV_Data_for_Stan,
                                                    warmup = B, # Burn-in
                                                    iter = N, # Total number of MCMC iterations
                                                    chains = 4, # Number of chains
                                                    cores = 4, # Number of computer cores to use 
                                                    thin = 1) # Thinning interval
#
# Look at all the output
#
Bayesian_logistic_regression
#
# Look at the model parameters
#
print(Bayesian_logistic_regression,
                 pars = c("beta_0",
                          "beta_1",
                          "beta_2",
                          "beta_3",
                          "beta_4",
                          "beta_5"),
      digits_summary = 3)
#
# Some plots
#
# Credible intervals and points
#
plot(Bayesian_logistic_regression,
                 pars = c("beta_0"))
#
plot(Bayesian_logistic_regression,
                 pars = c("beta_1",
                          "beta_2",
                          "beta_3",
                          "beta_4",
                          "beta_5"))
#
# Trace plots
#
stan_trace(Bayesian_logistic_regression,
          pars = c("beta_0",
                   "beta_1",
                   "beta_2",
                   "beta_3",
                   "beta_4",
                   "beta_5"),
          inc_warmup = TRUE) # With warmup
#
# Without burn-in
#
stan_trace(Bayesian_logistic_regression,
          pars = c("beta_0",
                   "beta_1",
                   "beta_2",
                   "beta_3",
                   "beta_4",
                   "beta_5"),
          inc_warmup = FALSE) # Without warmup (Default)
#
# Marginal posterior probability density functions
#
# Density
#
stan_dens(Bayesian_logistic_regression,
          pars = c("beta_0",
                   "beta_1",
                   "beta_2",
                   "beta_3",
                   "beta_4",
                   "beta_5"),
          separate_chains = TRUE,
          nrow = 2) 
#
# Histograms
#
stan_hist(Bayesian_logistic_regression,
          pars = c("beta_0",
                   "beta_1",
                   "beta_2",
                   "beta_3",
                   "beta_4",
                   "beta_5"),
          nrow = 2) 
#
# Autocorrelation functions
#
stan_ac(Bayesian_logistic_regression,
          pars = c("beta_0",
                   "beta_1",
                   "beta_2",
                   "beta_3",
                   "beta_4",
                   "beta_5"),
          separate_chains = TRUE) 
#
# Scatter plot to show posterior dependence
#
stan_scat(Bayesian_logistic_regression,
          pars = c("beta_0",
                    "beta_1")) 
#
# 95% credible intervals
#
cis <- summary(Bayesian_logistic_regression)$summary
#
cis
#
cis[c("beta_0", # Parameters in rows
      "beta_1",
      "beta_2",
      "beta_3",
      "beta_4",
      "beta_5"),
    c("2.5%", "97.5%")] # Percentiles in columns
#
#####################################
#
# Extract the sampled parameters for future use
#
sampled_parameters <- extract(Bayesian_logistic_regression, 
                              pars = c("beta_0",
                                       "beta_1",
                                       "beta_2",
                                       "beta_3",
                                       "beta_4",
                                       "beta_5"),
                              permuted = FALSE, # Keep original samples 
                              inc_warmup = FALSE)
#
dim(sampled_parameters) # Sampled values (iterations), chains, parameters
#
sampled_parameters
#
beta_0 <- as.vector(sampled_parameters[,,"beta_0"])
length(beta_0) # From 4 chains
#
beta_1 <- as.vector(sampled_parameters[,,"beta_1"])
beta_2 <- as.vector(sampled_parameters[,,"beta_2"])
beta_3 <- as.vector(sampled_parameters[,,"beta_3"])
beta_4 <- as.vector(sampled_parameters[,,"beta_4"])
beta_5 <- as.vector(sampled_parameters[,,"beta_5"])
#
hist(beta_0)
#
####################################################
